# Supplementary material for: Visual Function and Neuropsychological Profiling of Idiopathic Infantile Nystagmus
Source: Brain Sci. 2023 Sep 20;13(9):1348. doi: 10.3390/brainsci13091348 (PMC10526276; doi:10.3390/brainsci13091348)
Supplement: Supplementary file 1 [file brainsci-13-01348-s001.zip]

Archive with 1 entries (1 files):
- brainsci-2578886-supplementary.pdf
